# Supplementary material for: LaMnO3-Type Perovskite Nanofibers as Effective Catalysts for On-Cell CH4 Reforming via Solid Oxide Fuel Cells
Source: Molecules. 2024 Aug 1;29(15):3654. doi: 10.3390/molecules29153654 (PMC11313725; doi:10.3390/molecules29153654)
Supplement: Supplementary file 1 [file molecules-29-03654-s001.zip]

Archive with 1 entries (1 files):
- molecules-3134433-supplementary.pdf
